# Supplementary material for: Data-Driven Vaccine Clinical Trial Design Features and Associated Progress Patterns: An Analysis of 1618 Clinical Trials from 2012 to 2022
Source: Vaccines (Basel). 2026 May 30;14(6):489. doi: 10.3390/vaccines14060489 (PMC13307709; doi:10.3390/vaccines14060489)
Supplement: Supplementary file 1 [file vaccines-14-00489-s001.zip]

Archive with 1 entries (1 files):
- vaccines-4235821-supplementary.pdf
